# Supplementary material for: Development of a stable low-copy mini F plasmid derivative for evaluating β-lactamase substrate specificity through antimicrobial susceptibility testing
Source: Microbiol Spectr. 2026 Apr 16;14(6):e03360-25. doi: 10.1128/spectrum.03360-25 (PMC13228080; doi:10.1128/spectrum.03360-25)
Supplement: Table S1 — Information on pMiniF-1 and its transformants. [file spectrum.03360-25-s0002.xlsx]

## Sheet: Sheet1
Table S1. Information on pMiniF-1 and its transformants
Category	Strain ID	Host strain	Plasmid name	pMiniF-1 ID	b-lactamase gene	Biosample accession of host strains or transformants by pMiniF-1 with cloned b-lactamase gene	Source strain ID of b-lactamase gene	Mean sequence depth (x)	Chromosome length in hybracter (ONT and Illumina)	pMiniF-1 length in hybracter (ONT and Illumina)	Average copy number of pMiniF-1 per chromosomal equivalent in the host E. colia
Without b-lactamases	TUM22153	DH5a	NA		blaEC-like on chromosome	SAMN47407277	NA	89	4583314	NA	NA
	TUM22199	DH5aΔampC	NA		NA	SAMN47407278	NA	85	4583598	NA	NA
	TUM22775	DH5aΔampC	pMTY22775	pMiniF-1	NA	SAMN47407289	NA	71	4583602	9690	0.99
Class A, ESBL	TUM23332	DH5aΔampC	pMTY23332	pMiniF-1_TEM-3	blaTEM-3	SAMN47407291	Escherichia coli TUM1133	86	4535221	10551	1.16
	TUM23331	DH5aΔampC	pMTY23331	pMiniF-1_SHV-2	blaSHV-2	SAMN47407290	Escherichia coli TUM1952	93	4535222	10551	1.1
	TUM23335	DH5aΔampC	pMTY23335	pMiniF-1_CTX-M-15	blaCTX-M-15	SAMN47407292	Escherichia coli TUM22879	95	4583598	10566	1.47
	TUM23337	DH5aΔampC	pMTY23337	pMiniF-1_CTX-M-2	blaCTX-M-2	SAMN47407293	Escherichia coli TUM2798	77	4583600	10566	1.89
	TUM23339	DH5aΔampC	pMTY23339	pMiniF-1_CTX-M-8	blaCTX-M-8	SAMN47407294	Escherichia coli TUM19353	75	4583602	10566	1.48
	TUM23341	DH5aΔampC	pMTY23341	pMiniF-1_CTX-M-14	blaCTX-M-14	SAMN47407295	Escherichia coli TUM2367	80	4583599	10566	1.54
	TUM24769	DH5aΔampC	pMTY24769	pMiniF-1_CTX-M-25	blaCTX-M-25	SAMN47407306	Escherichia coli TUM9870	68	4584929	10566	1.14
Class A, Carbapenemase	TUM22766	DH5aΔampC	pMTY22766	pMiniF-1_KPC-2	blaKPC-2	SAMN47407285	Klebsiella pneumoniae TUM12140	73	4583599	10572	1.05
	TUM22767	DH5aΔampC	pMTY22767	pMiniF-1_KPC-3	blaKPC-3	SAMN47407286	Escherichia coli TUM1952	80	4583602	10572	0.92
	TUM22768	DH5aΔampC	pMTY22768	pMiniF-1_NMC-A	blaNMC-A	SAMN47407287	Enterobacter ludwigii TUM13153	61	4583602	10569	0.61
Class B, Metallo-b-lactamases	TUM22760	DH5aΔampC	pMTY22760	pMiniF-1_IMP-1	blaIMP-1	SAMN47407279	Enterobacter hormaechei TUM10660	81	4583602	10431	1.13
	TUM22761	DH5aΔampC	pMTY22761	pMiniF-1_IMP-6	blaIMP-6	SAMN47407280	Klebsiella pneumoniae TUM13813	74	4583602	10431	1.03
	TUM22762	DH5aΔampC	pMTY22762	pMiniF-1_IMP-11	blaIMP-11	SAMN47407281	Escherichia coli TUM13874	101	4583600	10428	1.16
	TUM22763	DH5aΔampC	pMTY22763	pMiniF-1_NDM-1	blaNDM-1	SAMN47407282	Klebsiella pneumoniae TUM15690	65	4583667	10503	0.94
	TUM22764	DH5aΔampC	pMTY22764	pMiniF-1_NDM-4	blaNDM-4	SAMN47407283	Klebsiella pneumoniae TUM15694	74	4583602	10503	1.14
	TUM22765	DH5aΔampC	pMTY22765	pMiniF-1_NDM-5	blaNDM-5	SAMN47407284	Escherichia coli TUM15691	76	4583600	10503	1.73
	TUM23349	DH5aΔampC	pMTY23349	pMiniF-1_VIM-2	blaVIM-2	SAMN47407296	Pseudomonas aeruginosaTUM1631	77	4583602	10491	0.75
Class C, AmpC	TUM24563	DH5aΔampC	pMTY24563	pMiniF-1_ACT-89	blaACT-89	SAMN47407298	Enterobacter cloacae P99 (TUM1144)	64	4584932	10836	1.42
	TUM24564	DH5aΔampC	pMTY24564	pMiniF-1_PDC-1	blaPDC-1	SAMN47407299	Pseudomonas aeruginosa PAO1 (TUM1797)	75	4583602	10884	0.39
	TUM24566	DH5aΔampC	pMTY24566	pMiniF-1_CMY-2	blaCMY-2	SAMN47407301	Escherichia coli TUM12629	73	4584952	10836	1.25
	TUM24567	DH5aΔampC	pMTY24567	pMiniF-1_MOX-1	blaMOX-1	SAMN47407302	Klebsiella pneumoniae TUM1382	88	4583602	10865	0.76
	TUM24570	DH5aΔampC	pMTY24570	pMiniF-1_BlaEC-like	blaEC-like	SAMN47407305	Escherichia coli DH5a (TUM22153)	73	4587895	10857	1.18
Class D, Narrow spectrum b-lactamases	TUM24562	DH5aΔampC	pMTY24562	pMiniF-1_OXA-1	blaOXA-1	SAMN47407297	Klebsiella oxytoca TUM18784	81	4583599	10521	1.19
Class D, Carbapenemase	TUM22769	DH5aΔampC	pMTY22769	pMiniF-1_OXA-48	blaOXA-48	SAMN47407288	Escherichia coli TUM15678	68	4535219	10488	1.03
NA, Not applicable
a In E. coli grown under bulk-culture conditions, estimated from Illumina sequencing depth
