# Supplementary material for: Development of a stable low-copy mini F plasmid derivative for evaluating β-lactamase substrate specificity through antimicrobial susceptibility testing
Source: Microbiol Spectr. 2026 Apr 16;14(6):e03360-25. doi: 10.1128/spectrum.03360-25 (PMC13228080; doi:10.1128/spectrum.03360-25)
Supplement: Table S2 — Primers and PCR conditions used for the construction of pMiniF-1. [file spectrum.03360-25-s0003.xlsx]

## Sheet: Sheet1
Table S2. Primers and PCR conditions used for the construction of pMiniF-1
					PCR (30 cycles)
Object	Primer name	Primer sequence (5'- -3')	Templete DNA source	Expected product size (bp)	Step 1	Step 2
miniF plasmid backbone	InFusion_miniF_Fw_1509	GACTGAGGTATGTGCTCTTCTTATC	E. coli TUM1509 (harboring pXX563)	9248	55°C / 5 sec	68°C / 60 sec
	InFusion_miniF_Rv_rrnB-T1T2	ACGGATGGCCTTTTTACTTATTATCACTAGCGCTC
Insert fragment (Ptac)	InFusion_ptac_Fw-3	ACTTTTCCTCCTCCTTAGCTGTTTCCTGTGTGA	E. coli TUM22153 (DH5α)	103	60°C / 5 sec	68°C / 2 sec
	InFusion_ptac_Rv	GCACATACCTCAGTCTTGACAATTAATCATCGGCTCGTATAATGTGTGGA
Insert fragment (rrnB-T1T2 and RBS)	InFusion_rrnB-T1T2_Fw	AAAAAGGCCATCCGTCAGG	E. coli TUM22153 (DH5α)	406	60°C / 5 sec	68°C / 3 sec
	InFusion_miniF-2_rrnB-T1T2_ptac	AGGAGGAGGAAAAGTGATAAGATTTTCAGCCTGATA
