# Supplementary material for: Development of a stable low-copy mini F plasmid derivative for evaluating β-lactamase substrate specificity through antimicrobial susceptibility testing
Source: Microbiol Spectr. 2026 Apr 16;14(6):e03360-25. doi: 10.1128/spectrum.03360-25 (PMC13228080; doi:10.1128/spectrum.03360-25)
Supplement: Table S3 — Primers and PCR conditions used for cloning β-lactamase gene into pMiniF-1. [file spectrum.03360-25-s0004.xlsx]

## Sheet: Sheet1
Table S3. Primers and PCR conditions used for cloning β-lactamase gene into pMiniF-1.
					PCR (30 cycles)
Object	Primer name	Primer sequence (5'- -3')	Templete DNA source	Expected PCR product size (bp)	Step 1	Step 2
Linearization of pMiniF-1 backbone	pMiniF-1_linearization_Fw	ACTTTTCCTCCTCCTTAGCTG	E. coli TUM22775 (harboring pMiniF-1)	Approximately 10,000	55°C / 5 sec	68°C / 60 sec
	pMiniF-1_linearization_Rv	GATAAGATTTTCAGCCTGATACAG
Amplification of insert gene (blaIMP-1 and blaIMP-6)	InFusion_IMP-1_IMP-6_Fw	gctgaaaatcttatcTTAGTTGCTTGGTTTTGATGGTTT	Enterobacter hormaechei TUM10660 (blaIMP-1), Klebsiella pneumoniae TUM13813 (blaIMP-6)	Approximately 1,000	55°C / 5 sec	68°C / 5 sec
	InFusion_IMP-1_IMP-6_Rv	aggaggaggaaaagtATGAGCAAGTTATCTGTATTCTTT
Amplification of insert gene (blaIMP-11)	InFusion_IMP-11_Fw	gctgaaaatcttatcTTAATGAACAGTGTTACTTTTTT	Escherichia coli TUM13874	Approximately 1,000	55°C / 5 sec	68°C / 5 sec
	InFusion_IMP-11_Rv	aggaggaggaaaagtATGAAAAAACTATTTGTTTTATGT
Amplification of insert gene (blaKPC-2 and blaKPC-3)	InFusion_KPC-2_KPC-3_Fw	gctgaaaatcttatcTTACTGCCCGTTGACGCC	Klebsiella pneumoniae TUM12140 (blaKPC-2), Escherichia coli TUM1952 (blaKPC-3)	Approximately 1,000	55°C / 5 sec	68°C / 5 sec
	InFusion_KPC-2_KPC-3_Rv	aggaggaggaaaagtATGTCACTGTATCGCCGT
Amplification of insert gene (blaNDM-1, blaNDM-4, and blaNDM-5)	InFusion_NDM-1_NDM-4_NDM-5_Fw	gctgaaaatcttatcTTAGCGCAGCTTGTCGGC	Klebsiella pneumoniae TUM15690 (blaNDM-1), Klebsiella pneumoniae TUM15694 (blaNDM-4), Escherichia coli TUM15691 (blaNDM-5)	Approximately 1,000	55°C / 5 sec	68°C / 5 sec
	InFusion_NDM-1_NDM-4_NDM-5_Rv	aggaggaggaaaagtATGGAATTGCCCAATATTATGC
Amplification of insert gene (blaOXA-48)	InFusion_OXA-48_Fw	gctgaaaatcttatcTTAGGGAATAATTTTTTCCTG	Escherichia coli TUM15678	Approximately 1,000	55°C / 5 sec	68°C / 5 sec
	InFusion_OXA-48_Rv	aggaggaggaaaagtATGCGTGTATTAGCCTTATC
Amplification of insert gene (blaNMC-A)	InFusion_NMC-A_Fw	gctgaaaatcttatcTTATTTAAGGTTATCAATTGCAA	Enterobacter ludwigii TUM13153	Approximately 1,000	55°C / 5 sec	68°C / 5 sec
	InFusion_NMC-A_Rv	aggaggaggaaaagtATGTCACTTAATGTAAAGCA
Amplification of insert gene (blaTEM-3)	InFusion_TEM-3_Fw	gctgaaaatcttatcTTACCAATGCTTAATCAGTGAGGC	Escherichia coli TUM1133	Approximately 1,000	55°C / 5 sec	68°C / 5 sec
	InFusion_TEM-3_Rv	aggaggaggaaaagtATGAGTATTCAACATTTCCGTGTCG
Amplification of insert gene (blaSHV-2)	InFusion_SHV-2_Fw	gctgaaaatcttatcTTAGCGTTGCCAGTGCTCGA	Escherichia coli TUM1952	Approximately 1,000	55°C / 5 sec	68°C / 5 sec
	InFusion_SHV-2_Rv	aggaggaggaaaagtATGCGTTATATTCGCCTGTG
Amplification of insert gene (blaCTX-M-15)	InFusion_CTX-M-15_Fw	gctgaaaatcttatcTTACAAACCGTCGGTGACGA	Escherichia coli TUM22879	Approximately 1,000	55°C / 5 sec	68°C / 5 sec
	InFusion_CTX-M-15_Rv	aggaggaggaaaagtATGGTTAAAAAATCACTGCGCCAGT
Amplification of insert gene (blaCTX-M-2)	InFusion_CTX-M-2_Fw	gctgaaaatcttatcTTAGAAACCGTGGGTTACG	Escherichia coli TUM2798	Approximately 1,000	55°C / 5 sec	68°C / 5 sec
	InFusion_CTX-M-2_Rv	aggaggaggaaaagtATGATGACTCAGAGCATTCGCC
Amplification of insert gene (blaCTX-M-8)	InFusion_CTX-M-8_Fw	gctgaaaatcttatcTTAATAACCGTCGGTGACG	Escherichia coli TUM19353	Approximately 1,000	55°C / 5 sec	68°C / 5 sec
	InFusion_CTX-M-8_Rv	aggaggaggaaaagtATGATGAGACATCGCGTTAAGCG
Amplification of insert gene (blaCTX-M-14)	InFusion_CTX-M-14_Fw	gctgaaaatcttatcTTACAGCCCTTCGGCGATG	Escherichia coli TUM2367	Approximately 1,000	55°C / 5 sec	68°C / 5 sec
	InFusion_CTX-M-14_Rv	aggaggaggaaaagtATGGTGACAAAGAGAGTGCAACG
Amplification of insert gene (blaCTX-M-25)	InFusion_CTX-M-25_Fw	gctgaaaatcttatcTTAATAACCGTCGGTGACAATTCTG	Escherichia coli TUM9870	Approximately 1,000	55°C / 5 sec	68°C / 5 sec
	InFusion_CTX-M-25_Rv	aggaggaggaaaagtATGATGAGAAAAAGCGTAAGGC
Amplification of insert gene (blaVIM-2)	InFusion_VIM-2_Fw	gctgaaaatcttatcTTACTCAACGACTGAGCGA	Pseudomonas aeruginosaTUM1631	Approximately 1,000	55°C / 5 sec	68°C / 5 sec
	InFusion_VIM-2_Rv	aggaggaggaaaagtATGTTCAAACTTTTGAGTAAGTT
Amplification of insert gene (blaACT-89)	InFusion_ACT-89_Fw	gctgaaaatcttatcTTACTGTAGCGCCTCGAGG	Enterobacter cloacae P99 (TUM1144)	Approximately 1,000	55°C / 5 sec	68°C / 5 sec
	InFusion_ACT-89_Rv	aggaggaggaaaagtATGATGAGAAAATCCCTTTGCTGCG
Amplification of insert gene (blaPDC-1)	InFusion_PDC-1_Fw	gctgaaaatcttatcTTAGCGCTTCAGCGGCACC	Pseudomonas aeruginosa PAO1 (TUM1797)	Approximately 1,000	55°C / 5 sec	68°C / 5 sec
	InFusion_PDC-1_Rv	aggaggaggaaaagtATGCGCGATACCAGATTCCCC
Amplification of insert gene (blaCMY-2)	InFusion_CMY-2_Fw	gctgaaaatcttatcTTATTGCAGCTTTTCAAGAATGCGC	Escherichia coli TUM12629	Approximately 1,000	55°C / 5 sec	68°C / 5 sec
	InFusion_CMY-2_Rv	aggaggaggaaaagtATGATGAAAAAATCGTTATGCTGCG
Amplification of insert gene (blaMOX-1)	InFusion_MOX-1_Fw	gctgaaaatcttatcTTAACCGGCCAACTGCGC	Klebsiella pneumoniae TUM1382	Approximately 1,000	55°C / 5 sec	68°C / 5 sec
	InFusion_MOX-1_Rv	aggaggaggaaaagtATGCAACAACGACAATCCATCCTG
Amplification of insert gene (blaEC-like)	InFusion_EC-like_Fw	gctgaaaatcttatcTTACTGTAGAGCGTTAAGAATCTGC	Escherichia coli DH5a (TUM22153)	Approximately 1,000	55°C / 5 sec	68°C / 5 sec
	InFusion_EC-like_Rv	aggaggaggaaaagtATGTTCAAAACGACGCTCTGC
Amplification of insert gene (blaOXA-1)	InFusion_OXA-1_Fw	gctgaaaatcttatcTTATAAATTTAGTGTGTTTAGAATG	Klebsiella oxytoca TUM18784	Approximately 1,000	55°C / 5 sec	68°C / 5 sec
	InFusion_OXA-1_Rv	aggaggaggaaaagtATGAAAAACACAATACATATCAAC
Sequencing of insert gene	pMiniF-1_insert_seq_Fw	GCCAGGCAAATTCTGTTTTATC	Insert gene cloned pMiniF-1	Approximately 1,000	55°C / 5 sec	68°C / 5 sec
	pMiniF-1_insert_seq_Rv	TCGGCTCGTATAATGTGTGG
NA, Not applicable; Uppercase = Insert gene homology; lowercase = pMiniF-1 sequence; The underlined nucleotides indicate the base substitutions introduced by site‐directed mutagenesis to convert all stop codons to TAA.
