# Supplementary material for: Development of a stable low-copy mini F plasmid derivative for evaluating β-lactamase substrate specificity through antimicrobial susceptibility testing
Source: Microbiol Spectr. 2026 Apr 16;14(6):e03360-25. doi: 10.1128/spectrum.03360-25 (PMC13228080; doi:10.1128/spectrum.03360-25)
Supplement: Table S4 — Plasmid copy numbers of pMiniF-1, pMiniF-1-bla, and pHSG298 determined by qPCR. [file spectrum.03360-25-s0005.xlsx]

## Sheet: Sheet1
Table S4. Plasmid copy numbers of pMiniF-1, pMiniF-1-bla, and pHSG298 determined by qPCR
Label in Figure 3	Cloned β-lactamase gene	Plasmid	Kanamycin	Biological replicate	Ct (dxs)	Ct (aph)	ΔCt (aph-dxs)	2^ΔCt (aph/dxs)	mean of 2^ΔCt (aph/dxs)	SD of 2^ΔCt (aph/dxs)
pMiniF-1/Empty/Km-	Absent	pMiniF-1	Absent	1	14.1665	16.2717	2.10515	0.232428	0.207216	0.0322222
	Absent	pMiniF-1	Absent	2	14.021	16.5697	2.54867	0.170913
	Absent	pMiniF-1	Absent	3	13.8732	16.0688	2.19557	0.218306
pMiniF-1/TEM-3/Km-	TEM-3	pMiniF-1	Absent	1	13.2167	15.7601	2.54347	0.171529	0.186762	0.038805
	TEM-3	pMiniF-1	Absent	2	13.8489	16.512	2.66305	0.157885
	TEM-3	pMiniF-1	Absent	3	13.1715	15.2863	2.11483	0.230873
pMiniF-1/SHV-2/Km-	SHV-2	pMiniF-1	Absent	1	14.6254	16.8777	2.25233	0.209884	0.251749	0.0438678
	SHV-2	pMiniF-1	Absent	2	14.5849	16.5966	2.01167	0.247985
	SHV-2	pMiniF-1	Absent	3	14.4247	16.1743	1.74963	0.297377
pMiniF-1/CTX-M-15/Km-	CTX-M-15	pMiniF-1	Absent	1	13.3127	15.3947	2.08202	0.236183	0.218922	0.0177636
	CTX-M-15	pMiniF-1	Absent	2	13.0684	15.2536	2.18517	0.219887
	CTX-M-15	pMiniF-1	Absent	3	14.5344	16.8513	2.31692	0.200695
pMiniF-1/CTX-M-2/Km-	CTX-M-2	pMiniF-1	Absent	1	14.3653	16.3628	1.99756	0.250424	0.201742	0.0421712
	CTX-M-2	pMiniF-1	Absent	2	14.0124	16.5155	2.5031	0.176398
	CTX-M-2	pMiniF-1	Absent	3	13.621	16.1078	2.48677	0.178406
pMiniF-1/CTX-M-8/Km-	CTX-M-8	pMiniF-1	Absent	1	14.4314	16.0759	1.64451	0.319855	0.26911	0.0441418
	CTX-M-8	pMiniF-1	Absent	2	14.2327	16.245	2.01224	0.247889
	CTX-M-8	pMiniF-1	Absent	3	14.3418	16.4031	2.06138	0.239587
pMiniF-1/CTX-M-14/Km-	CTX-M-14	pMiniF-1	Absent	1	13.4732	15.1548	1.6816	0.311736	0.279322	0.0288899
	CTX-M-14	pMiniF-1	Absent	2	13.8507	15.74	1.88926	0.269945
	CTX-M-14	pMiniF-1	Absent	3	13.9929	15.957	1.96417	0.256286
pMiniF-1/CTX-M-25/Km-	CTX-M-25	pMiniF-1	Absent	1	15.067	16.6851	1.61811	0.325762	0.355414	0.0378067
	CTX-M-25	pMiniF-1	Absent	2	14.3161	15.862	1.54585	0.342493
	CTX-M-25	pMiniF-1	Absent	3	15.5083	16.8375	1.3292	0.397988
pMiniF-1/KPC-2/Km-	KPC-2	pMiniF-1	Absent	1	14.7779	16.6805	1.90256	0.267468	0.289529	0.0432592
	KPC-2	pMiniF-1	Absent	2	14.3609	16.2946	1.93375	0.261748
	KPC-2	pMiniF-1	Absent	3	15.2233	16.7824	1.55906	0.339371
pMiniF-1/KPC-3/Km-	KPC-3	pMiniF-1	Absent	1	15.1853	16.6312	1.44589	0.367067	0.378934	0.0592583
	KPC-3	pMiniF-1	Absent	2	14.9694	16.1433	1.17388	0.443227
	KPC-3	pMiniF-1	Absent	3	14.9896	16.6044	1.61481	0.326507
pMiniF-1/NMC-A/Km-	NMC-A	pMiniF-1	Absent	1	14.3571	16.2039	1.84679	0.278009	0.282557	0.00727823
	NMC-A	pMiniF-1	Absent	2	14.1503	15.9934	1.84317	0.278709
	NMC-A	pMiniF-1	Absent	3	14.555	16.3362	1.78115	0.290951
pMiniF-1/IMP-1/Km-	IMP-1	pMiniF-1	Absent	1	13.8765	16.1989	2.32239	0.199935	0.241408	0.0364695
	IMP-1	pMiniF-1	Absent	2	14.2317	16.1985	1.96683	0.255815
	IMP-1	pMiniF-1	Absent	3	14.0988	15.996	1.89715	0.268473
pMiniF-1/IMP-6/Km-	IMP-6	pMiniF-1	Absent	1	14.2864	16.3161	2.02965	0.244915	0.236797	0.0377548
	IMP-6	pMiniF-1	Absent	2	13.8599	15.7498	1.88987	0.269832
	IMP-6	pMiniF-1	Absent	3	14.4501	16.8038	2.3537	0.195643
pMiniF-1/IMP-11/Km-	IMP-11	pMiniF-1	Absent	1	14.2205	16.1704	1.94993	0.258828	0.231426	0.0238222
	IMP-11	pMiniF-1	Absent	2	13.4519	15.6652	2.2133	0.21564
	IMP-11	pMiniF-1	Absent	3	14.0599	16.2456	2.18567	0.219809
pMiniF-1/NDM-1/Km-	NDM-1	pMiniF-1	Absent	1	14.2527	16.0571	1.80441	0.286298	0.245525	0.0355962
	NDM-1	pMiniF-1	Absent	2	14.314	16.4943	2.18024	0.22064
	NDM-1	pMiniF-1	Absent	3	13.9459	16.0684	2.12257	0.229637
pMiniF-1/NDM-4/Km-	NDM-4	pMiniF-1	Absent	1	13.4924	15.6872	2.19475	0.218431	0.249351	0.0284296
	NDM-4	pMiniF-1	Absent	2	13.6738	15.6438	1.96997	0.255259
	NDM-4	pMiniF-1	Absent	3	13.8769	15.7427	1.86585	0.274362
pMiniF-1/NDM-5/Km-	NDM-5	pMiniF-1	Absent	1	13.8248	14.8199	0.995086	0.501706	0.402814	0.0871868
	NDM-5	pMiniF-1	Absent	2	13.8095	15.3785	1.56904	0.337034
	NDM-5	pMiniF-1	Absent	3	13.8671	15.3027	1.43556	0.369703
pMiniF-1/ACT-89/Km-	ACT-89	pMiniF-1	Absent	1	14.8512	16.2526	1.40144	0.37855	0.322844	0.0797521
	ACT-89	pMiniF-1	Absent	2	14.4788	15.9587	1.47997	0.358496
	ACT-89	pMiniF-1	Absent	3	14.9277	17.0387	2.11101	0.231485
pMiniF-1/CMY-2/Km-	CMY-2	pMiniF-1	Absent	1	14.2043	15.6885	1.48421	0.357444	0.303918	0.0496561
	CMY-2	pMiniF-1	Absent	2	14.0519	15.9989	1.94702	0.259351
	CMY-2	pMiniF-1	Absent	3	14.2559	16.0173	1.76141	0.294959
pMiniF-1/MOX-1/Km-	MOX-1	pMiniF-1	Absent	1	14.5716	16.6104	2.03881	0.243365	0.28562	0.0370785
	MOX-1	pMiniF-1	Absent	2	15.0936	16.7707	1.67705	0.312721
	MOX-1	pMiniF-1	Absent	3	14.2512	15.9844	1.73324	0.300776
pMiniF-1/EC-like/Km-	EC-like	pMiniF-1	Absent	1	14.3183	15.7961	1.47787	0.359017	0.289951	0.0650722
	EC-like	pMiniF-1	Absent	2	14.1561	15.9872	1.83113	0.281045
	EC-like	pMiniF-1	Absent	3	13.9845	16.1061	2.12161	0.22979
pMiniF-1/OXA-1/Km-	OXA-1	pMiniF-1	Absent	1	13.971	14.9761	1.00511	0.498231	0.45921	0.100267
	OXA-1	pMiniF-1	Absent	2	14.4632	15.9973	1.53408	0.345299
	OXA-1	pMiniF-1	Absent	3	14.3621	15.2669	0.904817	0.5341
pMiniF-1/OXA-48/Km-	OXA-48	pMiniF-1	Absent	1	13.9905	16.2087	2.21821	0.214908	0.309384	0.0852817
	OXA-48	pMiniF-1	Absent	2	14.7345	16.1279	1.39336	0.380677
	OXA-48	pMiniF-1	Absent	3	14.2112	15.7995	1.58828	0.332568
pHSG298/Empty/Km-	Absent	PHSG298	Absent	1	15.7701	10.9815	-4.78865	27.6392	23.6549	4.01154
	Absent	PHSG298	Absent	2	15.9399	11.6459	-4.29401	19.6167
	Absent	PHSG298	Absent	3	16.1756	11.6082	-4.56736	23.7089
pHSG298/Empty/Km+	Absent	PHSG298	Present	1	14.6358	9.89348	-4.74234	26.7662	25.7267	1.72033
	Absent	PHSG298	Present	2	15.3333	10.764	-4.56931	23.741
	Absent	PHSG298	Present	3	15.6236	10.8863	-4.73731	26.673
