# Supplementary material for: Development of a stable low-copy mini F plasmid derivative for evaluating β-lactamase substrate specificity through antimicrobial susceptibility testing
Source: Microbiol Spectr. 2026 Apr 16;14(6):e03360-25. doi: 10.1128/spectrum.03360-25 (PMC13228080; doi:10.1128/spectrum.03360-25)
Supplement: Table S5 — Expression level of the β-lactamase gene encoded by pMiniF-1, quantified by targeted transcriptome sequencing. [file spectrum.03360-25-s0006.xlsx]

## Sheet: Sheet1
Table S5. Expression level of the β-lactamase gene encoded by pMiniF-1, quantified by targeted transcriptome sequencing
Target Gene (Label in Figure 4)	Biological replicate	TPM of dxs expression	TPM of target gene expression	Relative_Expression	Mean of 2^ΔCt (aph/dxs)	SD of 2^ΔCt (aph/dxs)	Adjusted p-value
TEM-3	1	47684.9	947583	19.9	12	6.84178	1
	2	110057	885872	8
	3	109636	885229	8.1
SHV-2	1	65537.5	930240	14.2	10.3333	3.35012	0.998
	2	107078	889468	8.3
	3	105015	890281	8.5
CTX-M-15	1	24444.7	971148	39.7	28.2	9.96243	0.9
	2	42885.4	950718	22.2
	3	42031.4	952392	22.7
CTX-M-2	1	30577.8	964754	31.6	22.1667	8.42279	1
	2	48413.6	944721	19.5
	3	60744	933458	15.4
CTX-M-8	1	22677.8	974027	43	29.2	12.1342	0.829
	2	46847.4	947265	20.2
	3	39128.1	954818	24.4
CTX-M-14	1	42752	952693	22.3	17.4	5.16817	Reference*
	2	52763.2	943099	17.9
	3	76171.9	917555	12
CTX-M-25	1	19058	977918	51.3	30.7667	17.9715	0.693
	2	52816.6	944116	17.9
	3	41292.2	954489	23.1
KPC-2	1	21789.8	487605	22.4	17.1667	5.6959	1
	2	43171.5	477512	11.1
	3	27027.9	485397	18
KPC-3	1	13612.3	491760	36.1	20.1	13.8795	1
	2	42255.6	477565	11.3
	3	37186.6	479442	12.9
NMC-A	1	36934.6	960558	26	15.5	9.0945	1
	2	90168.5	906332	10.1
	3	87818.8	909980	10.4
IMP-1	1	11004.5	494163	44.9	30.7	12.3305	0.699
	2	21572.8	488843	22.7
	3	19971.1	489612	24.5
IMP-6	1	12399	493793	39.8	22.5667	15.1243	1
	2	29522	485229	16.4
	3	41830.9	479072	11.5
IMP-11	1	31216.3	960853	30.8	21.8	8.18535	1
	2	47816.3	945245	19.8
	3	63088	930860	14.8
NDM-1	1	15662.7	327618	20.9	15.5333	4.96622	1
	2	22323.3	325231	14.6
	3	29005.2	323088	11.1
NDM-4	1	7318.47	330526	45.2	26.5	16.6232	0.973
	2	15666.5	327713	20.9
	3	24224.7	324852	13.4
NDM-5	1	10058.6	329745	32.8	25.2	8.97385	0.994
	2	11948	328969	27.5
	3	21303.2	325931	15.3
ACT-89	1	82303.5	911166	11.1	6.63333	3.90043	0.902
	2	204807	790892	3.9
	3	169437	823797	4.9
CMY-2	1	140232	851158	6.1	4.2	1.66433	0.708
	2	245877	743175	3
	3	219696	771696	3.5
MOX-1	1	113029	882528	7.8	4.6	2.77308	0.745
	2	257332	738432	2.9
	3	243416	748647	3.1
EC-like	1	190204	801891	4.2	2.93333	1.10151	0.59
	2	288671	703975	2.4
	3	307419	683451	2.2
OXA-1	1	43314.5	954689	22	14.0667	6.8712	1
	2	90359.6	906834	10
	3	89273.4	907107	10.2
OXA-48	1	28077.7	968025	34.5	21.2	11.7358	1
	2	56063.2	940600	16.8
	3	75051.3	922197	12.3
* CTX-M-14 was used as the reference group due to its median expression level.
