# Supplementary material for: Development of a stable low-copy mini F plasmid derivative for evaluating β-lactamase substrate specificity through antimicrobial susceptibility testing
Source: Microbiol Spectr. 2026 Apr 16;14(6):e03360-25. doi: 10.1128/spectrum.03360-25 (PMC13228080; doi:10.1128/spectrum.03360-25)
Supplement: Table S6 — Previously reported kinetic parameters of Class A β-lactamases used in this study. [file spectrum.03360-25-s0007.xlsx]

## Sheet: Sheet1
Table S6. Previously reported kinetic parameters of Class A β-lactamases used in this study
	Cefotaxime				Ceftazidime				Cefepime				Aztreonam				Imipenem				Meropenem
β-lactamase	kcat (s-1)	Km(µM)	kcat/Km(µM-1 s-1)		kcat (s-1)	Km(µM)	kcat/Km(µM-1 s-1)		kcat (s-1)	Km(µM)	kcat/Km(µM-1 s-1)		kcat (s-1)	Km(µM)	kcat/Km(µM-1 s-1)		kcat (s-1)	Km(µM)	kcat/Km(µM-1 s-1)		kcat (s-1)	Km(µM)	kcat/Km(µM-1 s-1)		References
SHV-2	11.0 ± 0.2a	18.0 ± 2.3a	0.6 ± 0.07a		NA	NA	NA		NA	NA	NA		NA	NA	NA		NA	NA	NA		NA	NA	NA		1
TEM-3	130	26	5		12	100	0.12		70	190	0.37		<0.60	NH	ND		NA	NA	NA		NA	NA	NA		2
CTX-M-2	65.8	31.3	2.1		ND	1500d	NA		NA	NA	NA		3.97	205d	0.0193		NA	NA	NA		NA	NA	NA		3
CTX-M-8	49b	74	7c		≤1b	>500e	≤0.02c		96b	990	1c		9a	84	0.12c		ND	1e	ND		NA	NA	NA		4
CTX-M-14	1400 ± 180a	41 ± 3a	34 ± 4a		ND	13000 ± 1600a	ND		ND	ND	0.14 ± <0.01a		ND	41 ± 3a	ND		0.003 ± 0.0002a	1.9 ± 0.07a	0.001 ± 0.00001a		0.007 ± 0.001a	0.11 ± 0.01a	0.07 ± 0.004a		5
CTX-M-15	150	54	3		2	1760	0.001		10	1075	0.01		1.5	11	0.1		<0.01	ND	ND		NA	NA	NA		6
CTX-M-25	101	28	3.6		33	13	2.6		NA	NA	NA		84	120	0.7		<0.01	ND	ND		NA	NA	NA		7
KPC-2	22	220	0.1		0.1	NA	NA		NA	NA	NA		NA	NA	NA		15	51	0.3		4	15	0.3		8
KPC-3	52 ± 4a	95 ± 8a	0.5		3 ± 0.06a	88 ± 1a	0.03		NA	NA	NA		NA	NA	NA		45 ± 0.04a	23 ± 6a	1.9		6 ± 0.09a	4 ± 1a	1.4a		8
NMC-A	286	956	300		4.7	90	52.2		NA	NA	NA		707	125	5600		1040	92	11300		12	4.35	2750		9
a Values are means ± standard deviations.
b Values are percentages of the V max for benzylpenicillin.
c Values are percentages of the relative V max/K m ratio for benzylpenicillin.
d Nitrocefin 100 M was used as the reporter substrate to obtain the kinetic parameters for these substrates.
e Values were determined as K i by substrate competition with benzylpenicillin.
NA, not available
ND, no catalytic activity detected or not determined.
NH, hydrolysis too slow to measure K m accurately
References
1. Bethel CR, Hujer AM, Hujer KM, Thomson JM, Ruszczycky MW, Anderson VE, Pusztai-Carey M, Taracila M, Helfand MS, Bonomo RA. 2006. Role of Asp104 in the SHV beta-lactamase. Antimicrob Agents Chemother 50:4124–4131.
2. Queenan AM, Foleno B, Gownley C, Wira E, Bush K. 2004. Effects of inoculum and beta-lactamase activity in AmpC- and extended-spectrum beta-lactamase (ESBL)-producing Escherichia coli and Klebsiella pneumoniae clinical isolates tested by using NCCLS ESBL methodology. J Clin Microbiol 42:269–275.
3. Kimura S, Ishii Y, Tateda K, Yamaguchi K. 2007. Predictive analysis of ceftazidime hydrolysis in CTX-M-type beta-lactamase family members with a mutational substitution at position 167. Int J Antimicrob Agents 29:326–331.
4. Bonnet R, Sampaio JL, Labia R, De Champs C, Sirot D, Chanal C, Sirot J. 2000. A novel CTX-M beta-lactamase (CTX-M-8) in cefotaxime-resistant Enterobacteriaceae isolated in Brazil. Antimicrob Agents Chemother 44:1936–1942.
5. Ishii Y, Galleni M, Ma L, Frère J-M, Yamaguchi K. 2007. Biochemical characterisation of the CTX-M-14 β-lactamase. International Journal of Antimicrobial Agents 29:159–164.
6. Poirel L, Gniadkowski M, Nordmann P. 2002. Biochemical analysis of the ceftazidime-hydrolysing extended-spectrum beta-lactamase CTX-M-15 and of its structurally related beta-lactamase CTX-M-3. J Antimicrob Chemother 50:1031–1034.
7. Munday CJ, Boyd DA, Brenwald N, Miller M, Andrews JM, Wise R, Mulvey MR, Hawkey PM. 2004. Molecular and kinetic comparison of the novel extended-spectrum β-lactamases CTX-M-25 and CTX-M-26. Antimicrob Agents Chemother 48:4829–4834.
8. Alba J, Ishii Y, Thomson K, Moland ES, Yamaguchi K. 2005. Kinetics study of KPC-3, a plasmid-encoded class A carbapenem-hydrolyzing beta-lactamase. Antimicrob Agents Chemother 49:4760–4762.
9. Mariotte-Boyer S, Nicolas-Chanoine MH, Labia R. 1996. A kinetic study of NMC-A β-lactamase, an Ambler class A carbapenemase also hydrolyzing cephamycins. FEMS Microbiol Lett 143:29–33.
