# Supplementary material for: Development of a stable low-copy mini F plasmid derivative for evaluating β-lactamase substrate specificity through antimicrobial susceptibility testing
Source: Microbiol Spectr. 2026 Apr 16;14(6):e03360-25. doi: 10.1128/spectrum.03360-25 (PMC13228080; doi:10.1128/spectrum.03360-25)
Supplement: Table S7 — Previously reported kinetic parameters of Class B β-lactamases used in this study. [file spectrum.03360-25-s0008.xlsx]

## Sheet: Sheet1
Table S7. Previously reported kinetic paramaters of Class B β-lactamases used in this study
	Cefotaxime				Ceftazidime				Aztreonam				Imipenem				Meropenem
β-lactamase	kcat (s-1)	Km(µM)	kcat/Km(µM-1 s-1)		kcat (s-1)	Km(µM)	kcat/Km(µM-1 s-1)		kcat (s-1)	Km(µM)	kcat/Km(µM-1 s-1)		kcat (s-1)	Km(µM)	kcat/Km(µM-1 s-1)		kcat (s-1)	Km(µM)	kcat/Km(µM-1 s-1)		References
IMP-1	16.4 ± 0.4a	5.1 ± 0.8a	3.2 ± 0.5a		14 ± 1a	55 ± 7a	0.25 ± 0.02a		ND	ND	ND		105 ± 5a	35 ± 4a	3.0 ± 0.2a		22 ± 1a	2.9 ± 0.2a	7.7 ± 0.4a		1
IMP-6	26 ± 1a	6 ± 1a	4.3 ± 0.4a		3.6 ± 0.4a	80 ± 10a	0.050 ± 0.002a		ND	ND	ND		60 ± 10a	70 ± 8a	0.9 ± 0.1a		60 ± 10a	8 ± 2a	7.6 ± 0.6a		1
IMP-11	9.0 ± 1.6a	11.8 ± 2.2a	0.84		8.8 ± 3.7a	232 ± 18.9a	0.038		NA	NA	NA		21.9 ± 4.7a	41 ± 18.4a	0.54		5.5 ± 0.50a	14.8 ± 2.8a	0.37		2
NDM-1	6	10	0.6		5	181	0.03		ND	ND	ND		20	94	0.2		12	49	0.25		3
NDM-4	22	18	1.2		4	72	0.06		ND	ND	ND		40	86	0.46		30	95	0.31		4
NDM-5	21 ± 5.9a	22 ± 5.4a	0.95		21 ± 0.76a	155 ± 16a	0.14		ND	ND	ND		148 ± 0.64a	396 ± 4.3a	0.37		222 ± 48a	659 ± 36a	0.34		5
VIM-2	27.5	32	0.86		88.7	98	0.9		<0.5	ND	ND		9.9	10	0.99		1.4	5	0.28		6
a Values are means ± standard deviations.
ND, no catalytic activity detected or not determined.
NA, not available
References
1. Liu EM, Pegg KM, Oelschlaeger P. 2012. The sequence-activity relationship between metallo-β-lactamases IMP-1, IMP-6, and IMP-25 suggests an evolutionary adaptation to meropenem exposure. Antimicrob Agents Chemother 56:6403–6406.
2. Kubota H, Suzuki Y, Okuno R, Uchitani Y, Ariyoshi T, Takemura N, Mihara F, Mezaki K, Ohmagari N, Matsui M, Suzuki S, Sekizuka T, Kuroda M, Yokoyama K, Sadamasu K. 2019. IMP-68, a Novel IMP-Type Metallo-β-Lactamase in Imipenem-Susceptible Klebsiella pneumoniae. mSphere 4:e00736-19.
3. Yong D, Toleman MA, Giske CG, Cho HS, Sundman K, Lee K, Walsh TR. 2009. Characterization of a new metallo-beta-lactamase gene, blaNDM-1, and a novel erythromycin esterase gene carried on a unique genetic structure in Klebsiella pneumoniae sequence type 14 from India. Antimicrob Agents Chemother 53:5046–5054.
4. Nordmann P, Boulanger AE, Poirel L. 2012. NDM-4 metallo-β-lactamase with increased carbapenemase activity from Escherichia coli. Antimicrob Agents Chemother 56:2184–2186.
5. Liu Z, Wang Y, Walsh TR, Liu D, Shen Z, Zhang R, Yin W, Yao H, Li J, Shen J. 2017. Plasmid-mediated novel blaNDM-17 gene encoding a carbapenemase with enhanced activity in a sequence type 48 Escherichia coli strain. Antimicrob Agents Chemother 61:e02233-16.
6. Poirel L, Naas T, Nicolas D, Collet L, Bellais S, Cavallo JD, Nordmann P. 2000. Characterization of VIM-2, a carbapenem-hydrolyzing metallo-beta-lactamase and its plasmid- and integron-borne gene from a Pseudomonas aeruginosa clinical isolate in France. Antimicrob Agents Chemother 44:891–897.
