# Supplementary material for: Development of a stable low-copy mini F plasmid derivative for evaluating β-lactamase substrate specificity through antimicrobial susceptibility testing
Source: Microbiol Spectr. 2026 Apr 16;14(6):e03360-25. doi: 10.1128/spectrum.03360-25 (PMC13228080; doi:10.1128/spectrum.03360-25)
Supplement: Table S8 — Previously reported kinetic parameters of Class C β-lactamases used in this study. [file spectrum.03360-25-s0009.xlsx]

## Sheet: Sheet1
Table S8. Previously reported kinetic parameters of Class C β-lactamases used in this study
	Piperacillin				Cefotaxime				Ceftazidime				Cefepime
β-lactamase	kcat (s-1)	Km(µM)	kcat/Km(µM-1 s-1)		kcat (s-1)	Km(µM)	kcat/Km(µM-1 s-1)		kcat (s-1)	Km(µM)	kcat/Km(µM-1 s-1)		kcat (s-1)	Km(µM)	kcat/Km(µM-1 s-1)		References
CMY-2	NA	NA	NA		0.004	0.0012	3.3		NA	NA	NA		NA	NA	NA		1
MOX-1	0.44	43.74	1.01x104		NA	NA	NA		ND	311	ND		ND	211	ND		2
ACT-89	NA	NA	NA		0.5	0.5	1		<1	20a	ND		1	15	0.06		3
a K i values (mM) were determined instead of K m values, using cephalothin as a reporter substrate.
NA, not available
ND, no catalytic activity detected or not determined.
References
1. Bauvois C, Ibuka AS, Celso A, Alba J, Ishii Y, Frère J-M, Galleni M. 2005. Kinetic properties of four plasmid-mediated AmpC beta-lactamases. Antimicrob Agents Chemother 49:4240–4246.
2. Alba J, Bauvois C, Ishii Y, Galleni M, Masuda K, Ishiguro M, Ito M, Frere J-M, Yamaguchi K. 2003. A detailed kinetic study of MOX-1, a plasmid-encoded class C β-lactamase. FEMS Microbiol Lett 225:183–188.
3. Barnaud G, Labia R, Raskine L, Sanson-Le Pors MJ, Philippon A, Arlet G. 2001. Extension of resistance to cefepime and cefpirome associated to a six amino acid deletion in the H-10 helix of the cephalosporinase of an Enterobacter cloacae clinical isolate. FEMS Microbiol Lett 195:185–190.
