# Supplementary material for: Development of a stable low-copy mini F plasmid derivative for evaluating β-lactamase substrate specificity through antimicrobial susceptibility testing
Source: Microbiol Spectr. 2026 Apr 16;14(6):e03360-25. doi: 10.1128/spectrum.03360-25 (PMC13228080; doi:10.1128/spectrum.03360-25)
Supplement: Table S9 — Previously reported kinetic parameters of Class D β-lactamases used in this study. [file spectrum.03360-25-s0010.xlsx]

## Sheet: Sheet1
Table S9. Previously reported kinetic parameters of Class D β-lactamases used in this study
	Piperacillin				Cefotaxime				Ceftazidime				Cefepime				Aztreonam				Imipenem				Meropenem
β-lactamase	kcat (s-1)	Km(µM)	kcat/Km(µM-1 s-1)		kcat (s-1)	Km(µM)	kcat/Km(µM-1 s-1)		kcat (s-1)	Km(µM)	kcat/Km(µM-1 s-1)		kcat (s-1)	Km(µM)	kcat/Km(µM-1 s-1)		kcat (s-1)	Km(µM)	kcat/Km(µM-1 s-1)		kcat (s-1)	Km(µM)	kcat/Km(µM-1 s-1)		kcat (s-1)	Km(µM)	kcat/Km(µM-1 s-1)		References
OXA-1	NA	NA	NA		110a	35	20b		NA	NA	NA		1630a	215	40b		NA	NA	NA		NA	NA	NA		NA	NA	NA		1
OXA-48	75	410	180		10	190	60		4	5100	1		1	160	6		ND	ND	ND		2	14	145		0.1	200	0.5		2
a Vmax
b Vmax/Km
NA, not available
ND, no catalytic activity detected or not determined.
References
1. Aubert D, Poirel L, Chevalier J, Leotard S, Pages JM, Nordmann P. 2001. Oxacillinase-mediated resistance to cefepime and susceptibility to ceftazidime in Pseudomonas aeruginosa. Antimicrob Agents Chemother 45:1615–1620.
2. Poirel L, Héritier C, Tolün V, Nordmann P. 2004. Emergence of oxacillinase-mediated resistance to imipenem in Klebsiella pneumoniae. Antimicrob Agents Chemother 48:15–22.
